# Supplementary material for: Nanoscale Thin-Film Flexible Organic Field-Effect Transistors with Triple PMMA/SiO2/ZnO Gate Insulator Layers
Source: Micromachines (Basel). 2026 Mar 21;17(3):382. doi: 10.3390/mi17030382 (PMC13028382; doi:10.3390/mi17030382)
Supplement: Supplementary file 1 [file micromachines-17-00382-s001.zip]

Archive with 1 entries (1 files):
- micromachines-3954427-supplementary.pdf
